# Supplementary material for: Temporal fluxomics reveals oscillations in TCA cycle flux throughout the mammalian cell cycle
Source: Mol Syst Biol. 2017 Nov 9;13(11):953. doi: 10.15252/msb.20177763 (PMC5731346; doi:10.15252/msb.20177763)
Supplement: Supplementary file 2 — Dataset EV1 [file MSB-13-953-s002.xlsx]

## Sheet: Legend
	Dataset EV1:	Oscillations in the concentrations of 57 metabolites throughout the cell cycle; showing the measured concentration in synchronized HeLa cells every 3 hours post release from growth arrest (in arbitrary units; columns B-N). Columns O-Q show the amplitude of the oscillation, the cell cycle intrinsic time where the concentration peaks, and the cell cycle phase where the concentration peaks following…

## Sheet: Dataset EV1
Metabolite	9h	12h	15h	18h	21h	24h	27h	30h	33h	36h	39h	42h	45h	Amplitude	Cell cycle peak time	Cell cycle peak phase
O-Acetyl-L-carnitine	0.85762	0.873638	0.791821	0.618555	0.790075	0.854446	0.997185	1	0.839866	0.667459	0.632736	0.696489	0.902495	1.83126	2.09	early G1
NADH	0.606249	1	0.827135	0.763495	0.664782	0.64116	0.671267	0.859006	0.841008	0.833066	0.764337	0.83303	0.628177	1.57648	4.13	late G1
NADP+	0.384188	1	0.876353	0.77367	0.456668	0.410843	0.469428	0.842284	0.851115	0.825533	0.748709	0.712562	0.555812	2.37461	4.55	late G1
CTP	0.605252	0.943097	1	0.822718	0.705296	0.735009	0.852744	0.951723	0.908859	0.821092	0.787646	0.807218	0.664683	1.68687	4.59	late G1
Citric acid	1	0.858651	0.935953	0.777152	0.690827	0.793832	0.825275	0.824299	0.781854	0.815609	0.816901	0.627393	0.640553	1.74144	4.64	late G1
5--Methylthioadenosine	0.367191	0.83375	1	0.554155	0.39646	0.345301	0.441691	0.597833	0.630908	0.583529	0.544367	0.533868	0.403116	3.85744	4.74	late G1
UDP-N-acetyl-D-glucosamine	0.820906	0.940423	0.997766	0.914911	0.836615	0.890763	0.918557	0.906349	0.939408	0.946361	1	0.835145	0.821252	1.21605	4.98	late G1
L-Cystathionine	0.799631	0.978323	0.997196	0.93885	0.80254	0.813139	0.940224	1	0.920404	0.796445	0.729731	0.850981	0.964462	1.58359	5.01	late G1
CDP	0.676455	0.980014	0.983438	0.796396	0.733779	0.66641	0.904435	0.991514	1	0.85104	0.799391	0.869528	0.612182	1.76555	5.02	late G1
Adenine	0.475719	0.841182	1	0.464248	0.306621	0.553312	0.600775	0.69714	0.728952	0.531118	0.516235	0.475411	0.71485	3.82302	5.07	late G1
2-Phosphoglyceric acid	0.723289	0.922921	1	0.926141	0.706864	0.708895	0.718177	0.860542	0.919039	0.874729	0.866161	0.844015	0.705849	1.49379	5.16	late G1
CMP	0.303718	0.659617	1	0.424434	0.429158	0.525321	0.424373	0.343251	0.619503	0.486267	0.385118	0.5961	0.232964	3.5283	5.28	late G1
Lactic acid	0.931332	0.94907	1	0.912367	0.879782	0.98856	0.951261	0.878542	0.930095	0.885014	0.933426	0.736868	0.879466	1.23865	5.36	late G1
UMP	0.460002	0.58708	1	0.498747	0.465049	0.431253	0.525972	0.399169	0.565483	0.599055	0.469597	0.6864	0.305083	2.49356	5.37	late G1
GTP	0.481687	0.775156	0.983302	0.836212	0.567837	0.509647	0.667776	0.932573	1	0.791586	0.771328	0.737301	0.498425	2.42699	5.37	late G1
N-Acetyl-L-cysteine	0.786554	0.958714	1	0.818482	0.68195	0.694029	0.700638	0.666445	0.706308	0.703942	0.844338	0.775212	0.64881	1.45455	5.51	late G1
Acetyl coenzyme A	0.796599	0.861192	1	0.803934	0.731615	0.598929	0.691647	0.739219	0.71047	0.692298	0.852619	0.740287	0.64726	1.65331	5.52	late G1
Deoxyuridine	0.31242	0.361241	1	0.40059	0.356342	0.334446	0.369658	0.320123	0.417571	0.51304	0.49988	0.358932	0.214188	4.37292	5.55	late G1
Fructose(16)bisphosphate	0.381876	0.664888	1	0.818242	0.580451	0.593978	0.688989	0.947716	0.962222	0.801911	0.743013	0.73721	0.501207	2.51576	5.61	late G1
L-Glutathione oxidized	0.449373	0.74962	1	0.823842	0.630802	0.759271	0.773069	0.910561	0.738086	0.662387	0.622301	0.607442	0.586868	1.90815	5.85	late G1
Guanosine	0.4382	0.418844	1	0.530533	0.503045	0.421885	0.553204	0.292611	0.685645	0.459419	0.600828	0.542904	0.346052	2.62141	5.89	late G1
UDP	0.698222	0.641138	1	0.722153	0.654123	0.647525	0.771847	0.671381	0.88367	0.665372	0.705047	0.88611	0.526647	1.60903	5.91	late G1
dGTP	0.614912	0.830894	1	0.871531	0.819001	0.825764	0.840923	0.954256	0.984476	0.851051	0.822517	0.804536	0.698276	1.55192	6.04	late G1
6-Phosphogluconic acid	0.654058	0.835439	1	0.874055	0.72919	0.784183	0.827814	0.931918	0.949199	0.946644	0.743392	0.733291	0.63167	1.60853	6.11	late G1
S-(5-Adenosyl)-L-homocysteine	0.510322	0.782711	0.967825	0.806822	0.909478	0.868387	0.88215	1	0.942106	0.83131	0.708818	0.793922	0.744239	1.58513	6.34	late G1
S-(5-Adenosyl)-L-methionine	0.509138	0.736242	1	0.922025	0.706304	0.674729	0.716881	0.812551	0.881971	0.602262	0.642697	0.60087	0.673613	2.22306	6.4	late G1
GDP	0.507804	0.663073	0.793065	0.836739	0.651527	0.645258	0.843091	1	0.718504	0.610428	0.606046	0.589779	0.461936	1.83852	6.56	late G1
UTP	0.848335	0.742536	1	0.845835	0.822182	0.702348	0.763918	0.848712	0.818135	0.725997	0.891652	0.79481	0.723676	1.33901	6.63	late G1
NAD+	0.796577	0.87563	1	0.974534	0.895041	0.898669	0.944155	0.947505	0.93117	0.873822	0.998487	0.839601	0.840815	1.21487	6.69	late G1
Glyceraldehyde 3-phosphate	0.457944	0.679464	0.934374	0.712961	0.739615	0.723543	0.804163	0.780381	1	0.936584	0.836481	0.730995	0.65236	2.09768	7.58	early S
L-Carnitine	0.69041	0.84295	0.929492	0.942057	0.927053	0.897654	0.911779	0.958195	1	0.912397	0.847925	0.877604	0.854632	1.35355	7.62	early S
L-Ornithine	0.741088	0.806763	0.946072	1	0.861614	0.861763	0.95393	0.907253	0.93616	0.814936	0.873899	0.867163	0.883845	1.31052	7.79	early S
L-Arginine	0.94337	0.926	0.963197	1	0.945542	0.878832	0.873704	0.913405	0.939544	0.892306	0.902709	0.884969	0.955239	1.14093	7.81	early S
L-Lysine	0.88321	0.812313	0.971125	1	0.906323	0.857595	0.837962	0.882279	0.894648	0.77432	0.819463	0.809749	0.945254	1.25159	7.82	early S
Argininosuccinic acid	0.678561	0.627169	1	0.76689	0.799811	0.730664	0.663144	0.684164	0.750731	0.744282	0.769474	0.636101	0.679821	1.52267	7.91	early S
Gluconic acid	0.892391	0.845628	0.976759	0.94757	0.891979	0.86162	0.835888	0.816401	0.848264	0.904519	1	0.853288	0.739234	1.19099	7.99	early S
Xanthosine	0.851747	0.745285	0.96078	1	0.897033	0.865916	0.785472	0.718721	0.813317	0.792282	0.800414	0.70773	0.822774	1.31807	8.03	early S
N-Acetyl-L-aspartic acid	0.688014	0.876526	0.989699	1	0.963618	0.850052	0.837579	0.800965	0.829916	0.861239	0.901314	0.772745	0.65535	1.51714	8.13	early S
ATP	0.873108	0.776201	1	0.954862	0.909247	0.845317	0.876659	0.890434	0.895262	0.819684	0.975258	0.858076	0.76652	1.26225	8.18	early S
L-Glutamic acid	0.808048	0.893238	0.997222	0.929805	0.931592	0.890076	0.890265	0.859813	0.923528	0.931325	1	0.916063	0.720861	1.23364	8.27	early S
Mesaconic acid	0.648004	0.709527	0.907232	0.806003	0.870677	0.81433	0.822902	0.780743	1	0.860876	0.854427	0.761184	0.600353	1.52027	8.29	early S
beta-Alanine	0.748835	0.864967	0.936203	1	0.87657	0.881062	0.831466	0.887632	0.916536	0.927729	0.859971	0.839899	0.899288	1.28202	8.35	early S
N-Acetyl Glutamate	0.58322	0.791128	0.88564	0.95577	1	0.814154	0.824686	0.79897	0.820317	0.866007	0.886219	0.758067	0.622085	1.65977	8.75	early S
S-(2-Succinyl)cysteine	0.811702	0.737827	0.94585	0.991665	1	0.967472	0.929321	0.907232	0.90373	0.90372	0.931797	0.76484	0.738331	1.36166	9.26	early S
Creatine	0.6468	0.625491	0.905286	1	0.983504	0.920771	0.84179	0.721582	0.811803	0.746141	0.760377	0.81572	0.644787	1.6137	9.37	early S
N--Acetyl-L-glutamine	0.826795	0.87828	1	0.99249	0.942534	0.838647	0.825646	0.72625	0.817526	0.817438	0.981182	0.883375	0.722578	1.28583	9.58	early S
L-Glutathione reduced	0.916021	0.822875	0.953335	0.860039	0.953995	0.929313	0.904878	0.902374	0.990698	0.985852	1	0.872631	0.734218	1.16462	9.6	early S
L-Proline	0.590631	0.791585	0.905297	1	0.914635	0.879398	0.8933	0.867133	0.903366	0.93354	0.999158	0.885887	0.831184	1.47673	9.63	early S
dCTP	0.712573	0.470796	0.874172	0.827684	1	0.846812	0.56598	0.618341	0.867047	0.911023	0.969964	0.751136	0.491045	2.09636	9.92	early S
Ureidosuccinic acid	0.877192	0.619367	0.731257	0.835555	1	0.78631	0.688161	0.622499	0.827233	0.997731	0.785444	0.742212	0.602188	1.71494	10.08	late S
L-Dihydroorotic acid	0.659604	0.466878	0.601104	0.729588	1	0.524356	0.587834	0.448335	0.638252	0.623214	0.735181	0.745812	0.440358	2.08447	10.18	late S
Deoxyadenosine	0.759296	0.572127	0.651773	0.627616	1	0.671393	0.537557	0.659857	0.766023	0.901794	0.831611	0.777501	0.620122	1.7781	10.43	late S
dATP	0.759706	0.336804	0.546768	0.532841	1	0.843391	0.489239	0.414652	0.707994	0.745117	0.720621	0.639133	0.511155	2.78815	11.29	late S
L-Aspartic acid	0.832167	0.698129	0.837127	0.878201	1	0.93706	0.817638	0.767467	0.795331	0.862469	0.852401	0.822537	0.845243	1.36773	11.33	late S
alpha-Ketoglutaric acid	0.846267	0.794647	0.772013	0.842281	1	0.883306	0.93859	0.831671	0.833757	0.808338	0.810792	0.800597	0.815345	1.2435	11.86	late S
N-Acetylputrescine	0.527198	0.264722	0.223565	0.316793	0.92218	1	0.430677	0.203987	0.258489	0.432639	0.444918	0.330414	0.282306	65535	12.18	late S
Malic acid	0.874295	0.688053	0.628418	0.74405	1	0.934201	0.92978	0.837153	0.812771	0.787546	0.747577	0.736425	0.819293	1.60454	13.08	late S
