# Supplementary material for: Temporal fluxomics reveals oscillations in TCA cycle flux throughout the mammalian cell cycle
Source: Mol Syst Biol. 2017 Nov 9;13(11):953. doi: 10.15252/msb.20177763 (PMC5731346; doi:10.15252/msb.20177763)
Supplement: Supplementary file 3 — Dataset EV2 [file MSB-13-953-s003.xlsx]

## Sheet: Legend
	Dataset EV2:	Oscillations in the relative abundance of metabolite mass-isotopomers when performing pulse-chase isotope tracing experiments with [U-13C]-glucose and [U-13C]-glutamine in synchronized HeLa cells every 3 hours post release from growth arrest (columns D-P). Columns Q-S show the amplitude of the oscillation, the cell cycle intrinsic time where the relative abundance of the mass-isotopomers peaks, a…

## Sheet: Dataset EV2
Metabolite	Mass isotopomer	Isotopic tracer	9h	12h	15h	18h	21h	24h	27h	30h	33h	36h	39h	42h	45h	Amplitude	Cell cycle peak time	Cell cycle peak phase
L-Proline	m+2	[U-13C]-glucose	0.0124292	0.00989899	0.00628396	0.000614678	0.00771509	0.00803769	0.00857458	0.0126295	0.00784601	0.00325443	0.00296233	0.00502707	0.00497688	Inf	1.27	early G1
L-Glutamic acid	m+3	[U-13C]-glutamine	0.029812	0.0250178	0.0250903	0.0144523	0.0174083	0.0198644	0.0206802	0.0230779	0.0186312	0.0157138	0.0178172	0.0220378	0.0257765	2.44565	1.39	early G1
N-Acetyl Glutamate	m+5	[U-13C]-glutamine	0.12112	0.102686	0.0989436	0.0733217	0.0749161	0.0869054	0.0691535	0.0897735	0.0687564	0.0617551	0.0819159	0.0718804	0.0719596	1.83031	1.69	early G1
alpha-Ketoglutaric acid	m+3	[U-13C]-glutamine	0.0240563	0.020384	0.0227807	0.0125272	0.0147205	0.0162501	0.0180931	0.0212392	0.0185709	0.017246	0.0172128	0.0196733	0.0256224	1.96747	2.04	early G1
L-Aspartic acid	m+2	[U-13C]-glutamine	0.0224706	0.0203168	0.0181247	0.0113944	0.0141709	0.0146493	0.0148191	0.0167677	0.0151192	0.0132482	0.0130913	0.0153909	0.0179654	2.33323	2.14	early G1
Succinate	m+2	[U-13C]-glucose	0.0221207	0.0157045	0.0191702	0.010027	0.00915404	0.0138523	0.0153034	0.0141979	0.0116099	0.0124026	0.0119089	0.0124829	0.010965	3.06209	2.23	early G1
Malic acid	m+2	[U-13C]-glutamine	0.0255852	0.0227207	0.020965	0.0137423	0.0153125	0.0166141	0.0170492	0.0187708	0.0165462	0.0152983	0.0151052	0.0166323	0.0194232	2.27872	2.29	early G1
Malic acid	m+3	[U-13C]-glucose	0.0427862	0.0445516	0.0378478	0.0290677	0.0301483	0.0376689	0.0405968	0.0446553	0.0419994	0.0400871	0.0389479	0.0429228	0.0392933	1.53857	2.33	early G1
L-Aspartic acid	m+3	[U-13C]-glucose	0.0365204	0.0377627	0.0323638	0.0245299	0.0249953	0.0318386	0.0343472	0.0393591	0.036226	0.0340744	0.0342946	0.0364689	0.0331982	1.55777	2.37	early G1
N-Acetyl-L-aspartic acid	m+5	[U-13C]-glutamine	0.00760028	0.00564814	0.00541054	0.00373221	0.00211627	0.00453603	0.00415209	0.00390446	0.00353682	0.00374822	0	0.00383269	0.00454863	9.0716	2.4	early G1
L-Glutamic acid	m+2	[U-13C]-glucose	0.025397	0.0231918	0.0210664	0.0120121	0.0117838	0.0149318	0.0153856	0.0161024	0.0127528	0.0116879	0.011334	0.0131648	0.0133319	4.22561	2.6	early G1
N-Acetyl-L-aspartic acid	m+2	[U-13C]-glucose	0.0360035	0.035805	0.0314402	0.0190489	0.0102385	0.015786	0.0243207	0.0218785	0.0189021	0.0141677	0.00987619	0.02023	0.02324	30.3532	2.86	early G1
Malic acid	m+2	[U-13C]-glucose	0.0232276	0.0227732	0.020354	0.0115194	0.0114893	0.0136724	0.01457	0.0159744	0.0137036	0.0114321	0.0105383	0.0111917	0.0121763	4.01315	3	early G1
Citric acid	m+3	[U-13C]-glucose	0.0257579	0.0305359	0.025895	0.0194739	0.0196738	0.0249443	0.0267789	0.0291827	0.0270928	0.0237662	0.0244644	0.0250397	0.0249485	1.78603	3.12	early G1
alpha-Ketoglutaric acid	m+2	[U-13C]-glucose	0.0202073	0.0226889	0.0192533	0.0115775	0.008307	0.0125631	0.0148879	0.0178626	0.0137972	0.00900548	0.0116958	0.0136324	0.0154359	5.25725	3.13	early G1
L-Aspartic acid	m+2	[U-13C]-glucose	0.0229084	0.021952	0.0201888	0.0112351	0.0103467	0.0125104	0.0141707	0.0150529	0.0129781	0.0109902	0.00983888	0.0106824	0.0113258	5.01236	3.14	early G1
N-Acetyl Glutamate	m+2	[U-13C]-glucose	0.0521792	0.0552712	0.0527054	0.0286147	0.0158148	0.0235412	0.0321333	0.0376508	0.0287605	0.0193551	0.0180201	0.0281208	0.0347387	Inf	3.29	early G1
N-Acetyl-L-cysteine	m+2	[U-13C]-glucose	0.109713	0.149263	0.159713	0.109367	0.0829524	0.100793	0.138515	0.128243	0.130777	0.0988916	0.0891464	0.125727	0.147045	3.01469	3.51	late G1
Acetyl coenzyme A	m+2	[U-13C]-glucose	0.325168	0.340793	0.325296	0.286022	0.172003	0.168711	0.318406	0.287592	0.282218	0.244919	0.188	0.218674	0.295652	5.59264	4	late G1
Citric acid	m+2	[U-13C]-glucose	0.456178	0.483624	0.48347	0.459595	0.374775	0.413479	0.48074	0.444192	0.489582	0.420043	0.283727	0.432584	0.436161	1.91025	4.53	late G1
cis-Aconitic acid	m+2	[U-13C]-glucose	0.314228	0.381724	0.421825	0.386319	0.351715	0.385875	0.460066	0.377353	0.374564	0.245674	0.13854	0.287342	0.361859	2.25008	5.07	late G1
Citric acid	m+4	[U-13C]-glutamine	0.466419	0.466416	0.499733	0.455875	0.445457	0.458901	0.446369	0.474353	0.449719	0.445727	0.43375	0.429324	0.40839	1.18686	5.44	late G1
GMP	m+5	[U-13C]-glucose	0.219377	0.586214	0.738776	0.59686	0.384561	0.379581	0.386154	0.850965	0.950067	0.767131	0.915181	0.945478	0.710323	4.22089	6.4	late G1
N-CARBAMOYL-DL-ASPARTIC ACID	m+4	[U-13C]-glutamine	0.613493	0.603433	0.631394	0.660874	0.634843	0.594899	0.60929	0.63863	0.634308	0.661216	0.644884	0.626934	0.571646	1.13627	8.35	early S
CDP	m+5	[U-13C]-glucose	0.00981233	0.0323497	0.0391018	0.0788519	0.0822036	0.0450081	0.0316964	0.069737	0.0849951	0.115251	0.140092	0.0879886	0.0990318	5.28747	9.9	early S
TTP	m+3	[U-13C]-glutamine	0.00341376	0	0.00946831	0.0448739	0.0433504	0.0166637	0	0.0111362	0.0297099	0.0394317	0.0389631	0.0244729	0.0228014	Inf	10.02	late S
ADP	m+5	[U-13C]-glucose	0.114914	0.0959171	0.123632	0.150673	0.163372	0.136421	0.112272	0.127149	0.159519	0.189658	0.178581	0.182143	0.086377	2.07919	10.06	late S
dGDP	m+5	[U-13C]-glucose	0.124876	0.0925455	0.129896	0.154564	0.159485	0.128891	0.096901	0.129393	0.164715	0.172088	0.187228	0.178045	0.149763	1.9706	10.11	late S
UTP	m+3	[U-13C]-glutamine	0.184331	0.133524	0.155843	0.190501	0.227465	0.181537	0.142924	0.162253	0.187493	0.219425	0.206932	0.184649	0.155708	1.89256	10.13	late S
dGTP	m+5	[U-13C]-glucose	0.119664	0.107172	0.130962	0.153676	0.167064	0.141344	0.115178	0.134295	0.158563	0.1844	0.194077	0.181175	0.152867	1.82244	10.16	late S
UDP	m+3	[U-13C]-glutamine	0.16932	0.115263	0.142804	0.176021	0.209623	0.168894	0.134938	0.145672	0.174475	0.209009	0.199048	0.183298	0.15367	1.92282	10.48	late S
GDP	m+5	[U-13C]-glucose	0.200805	0.220839	0.261754	0.304974	0.305298	0.246077	0.21194	0.279787	0.320766	0.356345	0.31941	0.31485	0.289788	1.8441	10.54	late S
GTP	m+5	[U-13C]-glucose	0.29704	0.230117	0.288999	0.308468	0.340358	0.310628	0.271618	0.309342	0.335325	0.30495	0.352747	0.30508	0.285652	1.43379	10.82	late S
CTP	m+5	[U-13C]-glucose	0.0787935	0.0496006	0.0687945	0.093321	0.135111	0.102719	0.0669381	0.0860799	0.102687	0.112707	0.120134	0.0975038	0.0883663	2.94829	10.93	late S
TTP	m+5	[U-13C]-glucose	0.0629962	0.0334399	0.0616372	0.118246	0.166416	0.11397	0.0706848	0.102641	0.120555	0.143523	0.129213	0.0989687	0.0899286	5.04906	11.43	late S
CTP	m+3	[U-13C]-glutamine	0.0498909	0.0287882	0.0341128	0.0444884	0.0649944	0.0573301	0.0350708	0.0456121	0.0471672	0.0538646	0.0573144	0.0457015	0.0367368	2.49717	11.86	late S
Acetyl coenzyme A	m+2	[U-13C]-glutamine	0.242391	0.260813	0.168371	0.286947	0.290527	0.343688	0.305839	0.168319	0.257687	0.24149	0.293298	0.229602	0.198179	1.58507	11.91	late S
cis-Aconitic acid	m+5	[U-13C]-glutamine	0.189375	0.177324	0.166959	0.218739	0.242152	0.267057	0.251509	0.203696	0.206857	0.192798	0.215806	0.265388	0.257851	1.55261	12.29	late S
Citric acid	m+5	[U-13C]-glutamine	0.215738	0.190194	0.179537	0.227858	0.235695	0.2415	0.212914	0.151807	0.162846	0.168474	0.14765	0.145447	0.148169	1.60829	12.9	late S
N-Acetyl-L-cysteine	m+2	[U-13C]-glutamine	0.153587	0.137363	0.138736	0.143937	0.166746	0.167728	0.143694	0.147584	0.150915	0.156547	0.126563	0.141352	0.151573	1.2524	13.09	late S
Lactic acid	m+3	[U-13C]-glutamine	0.00190527	0.00144606	0.00102411	0.00143147	0.00119255	0.00124959	0.000917538	0.000970053	0.00108007	0.00142274	0.00139146	0.00118326	0.00086241	1.20582	14.81	G2M
