# Supplementary material for: Temporal fluxomics reveals oscillations in TCA cycle flux throughout the mammalian cell cycle
Source: Mol Syst Biol. 2017 Nov 9;13(11):953. doi: 10.15252/msb.20177763 (PMC5731346; doi:10.15252/msb.20177763)
Supplement: Supplementary file 4 — Dataset EV3 [file MSB-13-953-s004.xlsx]

## Sheet: Legend
	Dataset EV3:	Absolute concentrations of metabolites in non-synchronized, exponentially growing HeLa cells (in mM)

## Sheet: Dataset EV3
	concentration (mM)	std
Citrate	0.193282	0.021804
Glutamate	23.4	1.38
aspartate	15.5879	1.86156
UDP-glucose	0.257	0.013
6-phospho-D-gluconate	0.0424752	0.0133588
Malate	0.87	0.15
